# Supplementary material for: Designing a Multiplex PCR-xMAP Assay for the Detection and Differentiation of African Horse Sickness Virus, Serotypes 1–9
Source: Microorganisms. 2024 May 3;12(5):932. doi: 10.3390/microorganisms12050932 (PMC11124020; doi:10.3390/microorganisms12050932)
Supplement: Supplementary file 1 [file microorganisms-12-00932-s001.zip]

Archive with 1 entries (1 files):
- microorganisms-2955301-supplementary.pdf
